# Supplementary material for: Molecular Identification of the Transient Species Mediating the Deactivation Dynamics of Solvated Guanosine and Deazaguanosine
Source: Molecules. 2022 Feb 1;27(3):989. doi: 10.3390/molecules27030989 (PMC8839017; doi:10.3390/molecules27030989)
Supplement: Supplementary file 1 [file molecules-27-00989-s001.zip]

Archive with 1 entries (1 files):
- molecules-1561232-supplementary.pdf
